# Supplementary material for: Regulatory Implications and Control Measures for Lumpy Skin Disease, Highly Pathogenic Avian Influenza, and Foot-and-Mouth Disease in European Livestock
Source: Viruses. 2026 Jul 15;18(7):777. doi: 10.3390/v18070777 (PMC13431630; doi:10.3390/v18070777)
Supplement: Supplementary file 1 [file viruses-18-00777-s001.zip]

Archive with 1 entries (1 files):
- viruses-4380033-supplementary.pdf
